# Supplementary material for: Chlorophyll Fluorescence-Based High-Throughput Phenotyping Reveals Mechanisms and Enables Rapid Screening of Desiccation-Tolerant Wild Tomato Species
Source: Plants (Basel). 2026 Apr 28;15(9):1339. doi: 10.3390/plants15091339 (PMC13165329; doi:10.3390/plants15091339)
Supplement: Supplementary file 1 [file plants-15-01339-s001.zip]

Archive with 1 entries (1 files):
- plants-4266145-supplementary.pdf
